# Supplementary material for: Supraspinal facilitation of painful stimuli by glutamatergic innervation from the retrosplenial to the anterior cingulate cortex
Source: PLoS Biol. 2025 Jan 27;23(1):e3003011. doi: 10.1371/journal.pbio.3003011 (PMC11801709; doi:10.1371/journal.pbio.3003011)
Supplement: S1 Data — All data points for Fig 2F. (XLSX) [file pbio.3003011.s001.xlsx]

## Sheet: Figure 2F
		The evoked fEPSPs in the RSC and ACC (μV)
		RSC	ACC
Slice Number	1	118.695	29.6247
	2	572.222	23.3467
	3	346.298	63.7183
	4	336.924	41.7493
	5	363.035	73.3578
	6	170.882	49.7452
	7	324.695	55.2167
	8	240.05	35.4778
	Mean	309.1	46.53
	Std. Deviation	138.7	17.19
	Std. Error of Mean	49.04	6.079
