# Supplementary material for: Supraspinal facilitation of painful stimuli by glutamatergic innervation from the retrosplenial to the anterior cingulate cortex
Source: PLoS Biol. 2025 Jan 27;23(1):e3003011. doi: 10.1371/journal.pbio.3003011 (PMC11801709; doi:10.1371/journal.pbio.3003011)
Supplement: S2 Data — All data points for Fig 4B, 4C, 4E, 4G, 4H. (XLSX) [file pbio.3003011.s002.xlsx]

## Sheet: Figure 4B
		The eEPSCs of ACC pyramidal neurons with stimuli in the RSC (pA)-I/O curve
	Cell Number	1	2	3	4	5	6	7	8	9		Mean	SD	SEM
Stimulus intensity (V)	3	1.915	6.917	3.122	9.428	2.137	1.491	1.633	1.01	2.01		3.29589	2.89173	1.02238
	4	5.525	10.59	3.233	11.704	15.019	0.41	5.004	5.549	4.565		6.84433	4.62216	1.63414
	5	8.599	11.941	3.244	11.478	15.284	6.364	12.988	8.407	7.174		9.49767	3.73966	1.32215
	6	7.728	12.33	10.5	11.165	17.348	7.047	21.233	9.288	17.141		12.6422	4.87032	1.72189
	7	17.275	16.154	18.155	8.871	18.347	6.503	24.419	12.737	24.298		16.3066	6.14771	2.17348
	8	17.137	16.429	24.864	7.615	19.372	7.917	19.347	11.399	26.986		16.7851	6.84267	2.41925
	9	20.874	23.565	25.055	7.571	21.396		21.697	26.434	24.959		21.4439	5.94792	2.24797

## Sheet: Figure 4C
		The number of the firing spike of ACC pyramidal neurons with stimuli in the RSC
	Cell Number	1	2	3	4	5	6	7	8	9		Mean	SD	SEM
Current injection (pA)	0	0	0	0	0	0	0	0	0	0		0	0	0
	20	0	0	0	0	0	0	0	0	0		0	0	0
	40	0	0	0	2	0	0	0	0	0		0.222222	0.666667	0.235702
	60	0	2	0	4	0	0	0	0	0		0.666667	1.41421	0.5
	80	0	5	1	5	0	0	0	0	3		1.55556	2.18581	0.772802
	100	0	8	3	6	3	0	0	0	5		2.77778	3.03223	1.07206
	120	0	10	5	7	4	1	0	0	6		3.66667	3.64005	1.28695
	140	0	12	6	8	5	3	1	0	7		4.66667	4.06202	1.43614
	160	1	13	7	9	7	4	1	2	8		5.77778	4.08588	1.44458
	180	1	15	9	10	8	6	2	3	9		7	4.47214	1.58114
	200	2	17	10	11	9	6	2	5	10		8	4.79583	1.69558
	220	2	18	11	12	9	8	2	6	10		8.66667	5.02494	1.77658
	240	3	20	11	13	11	9	3	7	11		9.77778	5.23874	1.85218
	260	3	21	12	13	11	9	4	8	11		10.2222	5.30984	1.87731
	280	4	22	13	14	12	10	4	10	12		11.2222	5.42627	1.91848
	300	4	23	13	15	12	11	5	11	13		11.8889	5.55528	1.96409

## Sheet: Figure 4E
		PPR of ACC pyramidal neurons
	Cell Number	1	2	3	4	5	6		Mean	SD	SEM
Time interval (ms)	25	2.3225	1.6974	2.1931	1.2589	1.5315	1.9503		1.82562	0.405363	0.181284
	50	1.6249	1.3008	1.2999	1.094	1.3759	1.4217		1.35287	0.174241	0.0779228
	75	1.3639	1.0412	1.3571	1.1035	1.3937	1.3483		1.26795	0.153547	0.0686681
	100	1.2915	1.0404	1.2923	0.8415	1.5081	1.2033		1.19618	0.230536	0.103099
	150	1.1728	1.1864	1.0581	1.1314	1.1419	1.0945		1.13085	0.0481288	0.0215238

## Sheet: Figure 4G
		Example trace
		Amplitude of the eEPSCs of ACC pyramidal neurons
Time (min)	1	39.1725
	2	42.1017
	3	42.481
	4	34.1869
	5	38.385
	6	35.4967
	7	35.0617
	8	32.306
	9	33.235
	10	34.3344
	11	36.4577
	12	32.4122
	13	27.7818
	14	13.4243
	15	7.36859
	16	6.84853
	17	5.96285
	18	5.40727
	19	5.76238
	20	5.90058
	21	5.69783
	22	4.9232
	23	5.6595
	24	4.92994
	25	5.11462
	26	6.55439
	27	4.62401
	28	5.17261
	29	5.68837
	30	5.33965
	31	4.88403
	32	5.1278

## Sheet: Figure 4H
		eEPSCs Amplitude (pA) with the application of different glutamatergic receptor antagonists
		Baseline	D-AP5	GYKI 53655	CNQX
Slice Number	1	67.2794	34.4931	4.92016	5.63354
	2	23.1942	18.1893	4.28213	4.36402
	3	30.4648	24.0214	4.03783	3.53286
	4	54.4096	51.5382	5.65203	7.34291
	5	35.1606	33.8189	5.72385	4.76565
	Mean	42.1017	32.4122	4.9232	5.1278
	SD	18.2105	12.6965	0.769266	1.45093
	SEM	8.14398	5.67807	0.344026	0.648878
