# Supplementary material for: Supraspinal facilitation of painful stimuli by glutamatergic innervation from the retrosplenial to the anterior cingulate cortex
Source: PLoS Biol. 2025 Jan 27;23(1):e3003011. doi: 10.1371/journal.pbio.3003011 (PMC11801709; doi:10.1371/journal.pbio.3003011)
Supplement: S3 Data — All data points for Fig 5C. (XLSX) [file pbio.3003011.s003.xlsx]

## Sheet: Figure 5C
		eEPSCs (pA) in the ACC with the application of TTX and 4-AP
		Baseline	TTX	TTX + 4-AP
Slice Number	1	62.2973	6.02356	139.474
	2	126.805	7.98604	91.0303
	3	80.6535	7.97367	55.0536
	4	76.2888	5.77294	73.3939
	5	176.099	9.5109	92.1471
	6	170.347	5.91516	107.55
	Mean	115.415	7.19705	93.1082
	Std. Deviation	49.7806	1.52499	28.9842
	Std. Error of Mean	20.3228	0.622575	11.8328
