# Supplementary material for: Supraspinal facilitation of painful stimuli by glutamatergic innervation from the retrosplenial to the anterior cingulate cortex
Source: PLoS Biol. 2025 Jan 27;23(1):e3003011. doi: 10.1371/journal.pbio.3003011 (PMC11801709; doi:10.1371/journal.pbio.3003011)
Supplement: S4 Data — All data points for Fig 6C–6H, 6K–6M. (XLSX) [file pbio.3003011.s004.xlsx]

## Sheet: Figure 6C
	The PWT (g) of bilateral hindpaws in ChR2-expressing mice
	Off										On
Mouse Number	1	2	3	4	5	6	7	8	9		1	2	3	4	5	6	7	8	9
ChR2-contra	1.4	2	2	1.4	0.6	1	1	1	1		0.6	0.6	0.6	0.6	0.6	0.16	0.4	0.4	0.16
ChR2-ipsi	1.4	1.4	2	1	1	1	1.4	1	1		1	0.6	0.6	0.6	1	0.16	0.16	0.4	0.4
Off	Mean	SD	SEM								On	Mean	SD	SEM
ChR2-contra	1.26667	0.479583	0.159861								ChR2-contra	0.457778	0.188797	0.0629325
ChR2-ipsi	1.24444	0.343188	0.114396								ChR2-ipsi	0.546667	0.308545	0.102848

## Sheet: Figure 6D
	The response latency (s) of the ChR2-expressing mice in 50° and 55° hot plate tests
	Off										On
Mouse Number	1	2	3	4	5	6	7	8			1	2	3	4	5	6	7	8
ChR2-50 °C	21.4567	13.9133	22.24	25.1433	19.9067	16.2233	22.0867	22.92			17.0367	13.3633	17.58	19.6533	14.0433	13.61	19.8867	22.14
ChR2-55 °C	7.25	7.19667	9.92667	7.52	10.83	10.5433	8.29	9.81			7.61333	8.73333	7.61333	6.84	11.5133	11.0367	6.54	10.5967
Off	Mean	SD	SEM								On	Mean	SD	SEM
ChR2-50 °C	20.4862	3.70139	1.30864								ChR2-50 °C	17.1642	3.28142	1.16016
ChR2-55 °C	8.92083	1.52149	0.537927								ChR2-55 °C	8.81083	1.97708	0.699004

## Sheet: Figure 6E
	The response latency (s) of the ChR2-expressing mice in the tail flick test
		Off	On
Mouse Number	1	7.335	9.3
	2	6.785	6.52
	3	7.045	6.29
	4	7.36	6.54
	5	5.89	6.12
	6	7.245	7.505
	7	6.835	6.18
	8	7.61	5.98
	9	7.61	5.98
	Mean	7.079	6.713
	SD	0.5358	1.077
	SEM	0.1786	0.3589

## Sheet: Figure 6F
	The PWT (g) of bilateral hindpaws in the control mice
	Off										On
Mouse Number	1	2	3	4	5	6	7	8	9		1	2	3	4	5	6	7	8	9
EYFP-contra	1	0.6	1.4	1	1	1	1.4	1.4	1		0.16	1	1.4	1.4	1	1.4	1.4	1	1
EYFP-ipsi	1	0.6	1	1	1.4	1	1	1.4	1		1	1	1.4	1	1	1	1	1.4	1.4
Off	Mean	SD	SEM								On	Mean	SD	SEM
EYFP-contra	1.08889	0.266667	0.0888889								EYFP-contra	1.08444	0.400222	0.133407
EYFP-ipsi	1.04444	0.24037	0.0801234								EYFP-ipsi	1.13333	0.2	0.0666667

## Sheet: Figure 6G
	The response latency (s) of the control mice in 50° and 55° hot plate tests
	Off										On
Mouse Number	1	2	3	4	5	6	7	8	9		1	2	3	4	5	6	7	8	9
EYFP-50 °C	22.57	19.42	16.67	16.16	15.97	23.5933	14.7233	24.0867	21.5633		19.6967	22.2467	18.2	18.51	14.12	17.98	12.7967	23.9267	21.87
EYFP-55 °C	10.4	9.033	8.82667	9.43333	9.67	9.46	9.087	8.653	8.76		11.09	7.52	8.47667	10.68	10.32	7.52	8.303	9.873	8.43667
Off	Mean	SD	SEM								On	Mean	SD	SEM
ChR2-50 °C	19.4174	3.63769	1.21256								ChR2-50 °C	18.8163	3.66483	1.22161
ChR2-55 °C	9.25811	0.550613	0.183538								ChR2-55 °C	9.13548	1.36874	0.456248

## Sheet: Figure 6H
	The response latency (s) of the control mice in the tail flick test
		Off	On
Mouse Number	1	4.21	5.99
	2	5.68	5.18
	3	6.46	7.23
	4	6.27	6.15
	5	7.06	8.47
	6	6.04	6.3
	7	5.53	5.73
	8	6.83	6.43
	9	5.75	5.21
	Mean	5.981	6.299
	SD	0.843	1.029
	SEM	0.281	0.3431

## Sheet: Figure 6K
	The PWT (g) of bilateral hindpaws in hM3Dq-expressing mice
	Saline											CNO
Mouse Number	1	2	3	4	5	6	7	8	9	10		1	2	3	4	5	6	7	8	9	10
hM3Dq-contra	1	1	1	1	1	0.6	1	1.4	1	0.6		0.6	0.4	0.4	0.4	0.6	0.4	0.16	0.4	0.4	0.16
hM3Dq-ipsi	1.4	1	1	1	0.6	1	1	1	1	1		0.6	0.4	0.4	0.4	0.6	1	0.6	0.4	0.6	0.6
Saline	Mean	SD	SEM									CNO	Mean	SD	SEM
hM3Dq-contra	0.96	0.227058	0.0718022									hM3Dq-contra	0.392	0.14703	0.0464949
hM3Dq-ipsi	1	0.188562	0.0596285									hM3Dq-ipsi	0.56	0.183787	0.0581187

## Sheet: Figure 6L
	The PWT (g) of bilateral hindpaws in mCherry-expressing mice
	Saline											CNO
Mouse Number	1	2	3	4	5	6	7	8	9	10		1	2	3	4	5	6	7	8	9	10
mCherry-contra	1	1	1	0.6	0.6	1.4	1	1	1.4	0.6		1	1	1	1	1	0.4	0.4	1	1	0.4
mCherry-ipsi	1	1	1	1	1	1	1.4	1.4	0.6	1		1	1	1	1	1	0.6	0.6	1	0.4	0.4
Saline	Mean	SD	SEM									CNO	Mean	SD	SEM
mCherry-contra	0.96	0.295146	0.0933333									mCherry-contra	0.82	0.289828	0.0916515
mCherry-ipsi	1.04	0.227058	0.0718022									mCherry-ipsi	0.8	0.266667	0.0843274

## Sheet: Figure 6M
	The response latency (s) of the hM3Dq-expressing mice in 55° hot plate test
	mCherry												hM3Dq
Mouse Number	1	2	3	4	5	6	7	8	9	10		1	2	3	4	5	6	7	8	9	10
Saline	8.40667	9.28667	7.59667	10.8433	10.4433	8.22	10.6733	9.29	8.74333	11.3667		10.7133	9.7	11.23	8.41	10.53	10.0733	7.22667	7.31667	8.83667	7.74667
CNO	9.88	9.74333	7.62333	10.8067	8.78667	9.05667	12.01	9.50333	10.0833	9.90333		13.1667	7.10333	8.20333	6.66333	8.34	7.71667	7.38	6.95667	7.57	7.29
mCherry	Mean	SD	SEM									hM3Dq	Mean	SD	SEM
Saline	9.59848	1.27682	0.381857									Saline	9.00778	1.47186	0.484184
CNO	10.0512	1.17222	0.457698									CNO	7.46926	1.87584	0.184642
