# Supplementary material for: Supraspinal facilitation of painful stimuli by glutamatergic innervation from the retrosplenial to the anterior cingulate cortex
Source: PLoS Biol. 2025 Jan 27;23(1):e3003011. doi: 10.1371/journal.pbio.3003011 (PMC11801709; doi:10.1371/journal.pbio.3003011)
Supplement: S5 Data — All data points for Fig 7B, 7C, 7E, 7F, 7H. (XLSX) [file pbio.3003011.s005.xlsx]

## Sheet: Figure 7B
	Movement distance (cm) of the hM3Dq-expressing and mCherry control mice in the EPM test
	mCherry													hM3Dq
Mouse Number	1	2	3	4	5	6	7	8	9	10	11	12		1	2	3	4	5	6	7	8	9	10	11
Saline	1509.26	1233.41	1313.1	1154.45	1306.88	1164.66	1375.49	1085.77	1689.96	1739.41	1645.2	1630.25		1609.53	1173.24	1179.2	1404.56	1336.7	1427.86	1443.52	1712.61	1108.67	1696.18	1308.57
CNO	1359.95	1419.43	1401.2	1237.78	1133.61	1241.41	1108.21	1407.97	1804.36	1543.34	1639.19	1458.32		1078.72	1229.28	1204.41	1167.51	929.87	1209.25	1146.24	1227.48	1796.06	1410.48	1772.69
mCherry	Mean	SD	SEM											hM3Dq	Mean	SD	SEM
Saline	1403.99	230.248	66.467											Saline	1400.06	207.233	62.483
CNO	1396.23	203.182	58.6537											CNO	1288.36	271.112	81.7434

## Sheet: Figure 7C
	Time in the open arms (%)
	mCherry													hM3Dq
Mouse Number	1	2	3	4	5	6	7	8	9	10	11	12		1	2	3	4	5	6	7	8	9	10	11
Saline	31.8267	29.8033	35.5	41.5367	18.1867	14.3133	14.3133	26.5867	26.7733	14.39	18.8867	24.3467		26.58	22.0633	11.9033	36.9867	31.0867	19.9233	23.4167	15.06	26.0133	26.16	20.2333
CNO	13.17	11.9067	16.1267	26.7367	14.1667	6.98333	8.98667	21.61	27.4933	16.1733	29.19	31.2933		13.7267	20.42	9.74667	12.53	6.04	8.64667	17.6333	1.64333	33.9433	23.0267	25.6533
mCherry	Mean	SD	SEM											hM3Dq	Mean	SD	SEM
Saline	24.7053	8.96057	2.58669											Saline	23.5842	7.02495	2.1181
CNO	18.6531	8.31702	2.40092											CNO	15.7282	9.49534	2.86295

## Sheet: Figure 7E
	Movement distance (cm) of the hM3Dq-expressing and mCherry control mice in the OF test
	mCherry										hM3Dq
Mouse Mumber	1	2	3	4	5	6	7	8	9		1	2	3	4	5	6	7	8	9
Saline	8825.99	8503.36	8050.57	8137.09	8166.79	6413.18	6320.61	5211.44	4455.03		10295.1	4502.51	7699.27	9027.17	6227.91	8338.21	7629.52	8737.17	8934.67
CNO	7515.24	5291.57	5281.01	6235.15	4922.53	4625.96	4362.35	4271.03	4028.91		6025.66	6244.83	8103.52	6518.53	4481.09	5886.84	3614.5	4518.93	5092.64
mCherry	Mean	SD	SEM								hM3Dq	Mean	SD	SEM
Saline	7120.45	1569.38	523.126								Saline	7932.39	1710.75	570.251
CNO	5170.42	1105.75	368.585								CNO	5609.62	1342.11	447.37

## Sheet: Figure 7F
	Time in the center area (%)
	mCherry										hM3Dq
Mouse Mumber	1	2	3	4	5	6	7	8	9		1	2	3	4	5	6	7	8	9
Saline	6.9	6.45	5.37	9.83	7.9	12.2033	9.18333	20.0767	8.90667		12.88	6.13	9.09	20.78	13.9722	12.5644	11.7211	14.3678	5.41778
CNO	11.6789	3.38333	8.29333	5.66222	14.97	11.2622	10.6567	10.5589	6.82889		15.0556	6.06111	10.6356	17.69	13.5544	7.11222	6.53111	15.5011	8.33111
mCherry	Mean	SD	SEM								hM3Dq	Mean	SD	SEM
Saline	9.64667	4.40484	1.46828								Saline	11.8804	4.66204	1.55401
CNO	9.25494	3.54305	1.18102								CNO	11.1636	4.39435	1.46478

## Sheet: Figure 7H
	Preference index (s) of the hM3Dq-expressing and mCherry control mice in the CPA test
	Pre-training										Post-training
Mouse Number	1	2	3	4	5	6	7	8	9		1	2	3	4	5	6	7	8	9
mCherry	11.23	-59.93	114.45	34.28	154.79	165.34	75.87	30.49			9.13	7.97	99.85	16.5	160.58	89.04	-156.33	178.97
hM3Dq	138.78	41.68	-75.11	71.81	52.35	158.92	182.69	80.64	-93.3		70.84	-93.17	9.42	47.23	187.96	49.92	104.96	-7.75	61.68
Pre-training	Mean	SD	SEM								Post-training	Mean	SD	SEM
mCherry	65.815	76.8318	27.1641								mCherry	50.7137	106.903	37.7958
hM3Dq	62.0511	95.9959	31.9986								hM3Dq	47.8989	77.5175	25.8392
